# Supplementary material for: Post-marketing surveillance of anti-malarial medicines used in Malawi
Source: Malar J. 2015 Mar 25;14:127. doi: 10.1186/s12936-015-0637-z (PMC4377194; doi:10.1186/s12936-015-0637-z)
Supplement: Additional file 4: — Detailed analytical results. [file 12936_2015_637_MOESM4_ESM.xlsx]

## Sheet: Sheet1
ARTEMETHER		values from graph
Actual mass	10.3	gradient (M)	176
Conc.(mg/ml)	0.412	intercept ©	74.28
Purity of STD (%)	100.55
Peak of std	145.104
Sample ID	Actual mass (mg)	Conc.(mg/ml)	AUC						Average	SD	RSD	conc. from graph	factor	% recovery
			1	2	3	4	5	6
2X15	48.8	0.402474	163.346	160.346	163.009	162.946	163.343	163.341	162.722	1.17785	0.723843	0.502511	1.24856	144.117
4X20	57.9	0.4	143.506	140.505	141.907	145.502	144.44	143.482	143.224	1.78558	1.24671	0.391725	0.979313	100.109
11X1	67.5	0.401786	122.521	122.515	123.525	123.522	121.961	122.521	122.761	0.628693	0.512128	0.27546	0.685589	59.8037
11X11	506.6	0.4	137.265	140.26	139.764	142.263	138.999	140.115	139.778	1.63964	1.17304	0.372147	0.930368	92.818
11X14	51.2	0.400783	130.275	130.272	130.983	130.275	133.001	131.974	131.13	1.1341	0.864864	0.323011	0.805951	75.2836
11X17	56.2	0.398582	174.604	174.113	173.622	173.753	174.657	174.604	174.225	0.463157	0.265838	0.567871	1.42473	177.797
11X18	77.9	0.40103	100.096	100.093	100.223	100.125	101.99	100.097	100.438	0.762146	0.758825	0.148623	0.370603	26.4989
11X20	57.3	0.395855	159.64	160.086	160.64	145.996	157.635	160.109	157.351	5.65962	3.59681	0.471994	1.19234	135.311
12X1	58.8	0.4	151.618	153.486	153.486	150.888	151.456	150.879	151.969	1.21217	0.797646	0.441413	1.10353	119.696
12X11	506.7	0.4	142.6	145.451	143.998	144.654	145.678	145.673	144.676	1.21391	0.839057	0.399976	0.999939	103.254
12X14	51.7	0.4	105.083	105.081	108.283	105.083	105.986	110.087	106.601	2.1107	1.98001	0.18364	0.4591	34.9305
13X1	58.1	0.402773	142.284	142.281	142.255	141.994	142.674	142.282	142.295	0.217297	0.152708	0.38645	0.959474	96.7747
13X11	48.4	0.400828	109.762	109.76	109.8	110.053	111.037	109.366	109.963	0.570373	0.518696	0.202743	0.505811	39.6163
14X1	57.3	0.397227	128.221	127.645	125.443	128.515	130.002	124.332	127.36	2.09657	1.64618	0.30159	0.759237	69.4976
14X11	48.4	0.400828	135.178	135.172	134.844	134.226	135.427	135.078	134.987	0.41781	0.309518	0.344928	0.860539	82.7379
15X1	34.4	0.401166	126.693	127.693	126.777	126.705	126.694	126.678	126.873	0.403223	0.317815	0.298826	0.744893	67.2572
15X11	48.4	0.402495	112.631	112.633	115.611	115.633	112.677	112.677	113.644	1.53263	1.34862	0.223658	0.55568	44.793
16X1	57.6	0.398616	169.685	169.454	167.994	168.685	168.985	168.686	168.915	0.606969	0.359335	0.537697	1.34891	163.19
17X1	34.3	0.402346	134.52	134.521	134.524	134.523	134.522	134.523	134.522	0.00152272	0.00113194	0.342286	0.850726	81.205
18X1	68	0.402367	170.212	170.21	169.213	169.211	170.21	170.213	169.878	0.516124	0.30382	0.543172	1.34994	162.716
19X1	34	0.4	144.472	145.471	144.981	144	145.003	144.472	144.733	0.520316	0.3595	0.400301	1.00075	103.379
21X1	67.3	0.4	143.219	143.233	140.216	142.218	139.217	141.212	141.553	1.63717	1.15658	0.38223	0.955575	96.5431
22X1	34.6	0.405865	158.488	158.488	158.098	158.446	159.188	158.448	158.526	0.356908	0.225141	0.478672	1.17939	131.515
23X1	67.7	0.4	164.48	164.483	164.445	164.5	160.484	164.485	163.813	1.63086	0.99556	0.508711	1.27178	148.696
24X1	52.1	0.396198	118.082	118.083	118.082	117.085	118.081	118.082	117.916	0.407217	0.345345	0.247931	0.625777	53.1715
24X1 48.0mg	48.8	0.402474	150.551	148.554	158.552	150.55	142.552	144.553	149.219	5.60917	3.75903	0.425788	1.05793	111.98
31X1	34.6	0.398847	138.363	140.362	139.299	140.112	138.363	139.306	139.301	0.841913	0.604384	0.369437	0.926263	92.3593
31X1 58.8mg	58.8	0.400681	140.432	140.333	140.435	145.026	143.001	142.454	141.947	1.89912	1.33791	0.384471	0.959543	97.0487
31X11	48.5	0.4	109.731	108.733	110.73	107.732	108.732	111.053	109.452	1.28584	1.1748	0.199839	0.499598	39.0285
33X1	57.9	0.402083	134.561	134.561	134.562	134.561	133.577	134.424	134.374	0.394409	0.293515	0.341445	0.849189	81.0221
34X1	34.3	0.40117	143.766	143.793	143.798	145.333	143.793	146.008	144.415	0.995392	0.689256	0.398496	0.993335	102.089
36X1	34.6	0.404678	146.805	146.801	146.804	145.806	145.965	146.806	146.498	0.476838	0.325492	0.410328	1.01396	104.795
41X11	48	0.396694	145.465	145.461	145.463	143.998	145.463	145.464	145.219	0.59834	0.412026	0.403063	1.01605	106.19
42X11	48.6	0.4	101.945	101.943	100.005	99.945	102.384	101.901	101.354	1.08274	1.06828	0.153829	0.384573	27.82
43X1	58	0.402778	174.501	174.501	173.2	173.502	174.512	174.502	174.12	0.602996	0.346311	0.567271	1.4084	173.823
44X1	34	0.398827	161.779	161.724	160.679	161.555	161.775	159.009	161.087	1.10109	0.683537	0.493219	1.23668	142.603
45X12	506.7	0.4	140.531	140.533	143.533	140.531	142.003	140.533	141.277	1.2517	0.885986	0.380666	0.951665	95.9611
110X1	33.3	0.39292	152.604	152.602	150.604	151.903	151.807	152.604	152.021	0.785629	0.516791	0.441708	1.12417	124.173
111X11	533.2	0.4	145.182	143.183	142.183	142.183	142.1	142.183	142.836	1.22028	0.854324	0.389521	0.973803	99.2766
112X1	34.2	0.396522	142.757	142.757	142.757	142.757	142.757	142.757	142.757	3.11344e-14	2.18094e-14	0.389075	0.981219	100.855
113X1	34.6	0.404678	162.165	162.332	160.165	161.167	162.16	162.098	161.681	0.851406	0.526595	0.496598	1.22714	139.973
											0.836023
LUMEFANTRINE		values from graph
Actual mass	60	gradient (M)	6320
Conc.(mg/ml)	2.4	intercept ©	17985
Purity of STD (%)	99.03
Peak of std	35920
Sample ID	Actual mass (mg)	Conc.(mg/ml)	AUC						Average	SD	RSD	conc. from graph	factor	% recovery
			1	2	3	4	5	6
2X15	48.8	2.41485	33840.4	34740.4	33867.4	32990.4	33855.1	33976.4	33878.3	555.572	1.6399	2.51477	1.04138	96.6682
4X20	57.9	2.4	36261.3	35958.1	36008.1	36258.1	36143.2	36355	36164	156.164	0.431821	2.87642	1.19851	119.494
11X1	67.5	2.41071	35745.2	35665.8	35456.1	35321.2	35743.3	35366.1	35549.6	191.762	0.53942	2.77921	1.15286	112.488
11X11	506.6	2.4	37879.7	37079.1	36479.1	36559.1	37079.1	36579.2	36942.5	530.921	1.43715	2.99961	1.24984	127.295
11X14	51.2	2.4047	30533.1	30663.1	30445.1	30540	30530.1	30463.1	30529.1	76.8164	0.251617	1.98482	0.825394	69.3357
11X17	56.2	2.39149	34201.2	34215	33901.2	34250.2	34036.2	34232.1	34139.3	139.853	0.409653	2.55606	1.06882	100.956
11X18	77.9	2.40618	33435.5	33435.4	33452.3	33392.2	33235	33299.5	33375	88.1814	0.264214	2.43512	1.01203	92.8813
11X20	57.3	2.37513	35603.4	35463.2	35112.4	35356.3	35609.9	35333.9	35413.2	188.347	0.531857	2.75762	1.16104	114.543
12X1	58.8	2.4	35786.5	35454.6	35464.3	35486.5	35339.6	35456	35497.9	150.491	0.423944	2.77103	1.1546	112.996
12X11	506.7	2.4	36653.5	36537.5	35897.5	35667.3	37167.5	36954.3	36479.6	588.356	1.61283	2.92636	1.21932	122.63
12X14	51.7	2.40465	33688.2	33612.2	33538.2	33697.6	33643	33599.9	33629.8	59.6254	0.177299	2.47545	1.02944	95.2614
13X1	58.1	2.41664	32041.2	32052.2	32055.2	31953.2	32234.1	32153.2	32081.5	98.0437	0.305608	2.23046	0.922961	81.0715
13X11	48.4	2.40497	32292	32280	33002	33022	32300.5	31999.3	32482.6	425.404	1.30964	2.29393	0.953829	85.2421
14X1	57.3	2.38336	35702.1	35543.1	35669.2	35799.1	34899.1	35654.1	35544.5	326.731	0.919217	2.77839	1.16575	115.034
14X11	48.4	2.40497	35883.4	35683.3	35453.4	35683.3	35542.8	35680.9	35654.5	146.744	0.411572	2.79581	1.16251	114.037
15X1	34.4	2.407	35445.4	35412.5	35307.6	35244.5	35306.4	35355.3	35345.3	74.4728	0.210701	2.74688	1.14121	110.882
15X11	48.4	2.41497	33105.7	33345.6	33187.8	33145.3	33159.9	33123.5	33178	86.9255	0.261998	2.40395	0.995437	90.4886
16X1	57.6	2.3917	36866.5	36854.5	37166.5	35998.5	36994.5	37066.4	36824.5	421.739	1.14527	2.98093	1.24637	126.975
17X1	34.3	2.41408	29109.1	29193.1	29112	29223	29101	30009.1	29291.2	355.276	1.21291	1.78896	0.741053	59.4946
18X1	68	2.4142	31837.2	31832.2	31824.3	31844.3	31831.2	31832.3	31833.6	6.68354	0.0209952	2.19123	0.907642	79.1897
19X1	34	2.4	35683.8	35684.5	35512.8	35432.8	35334.5	35642.5	35548.5	145.667	0.409771	2.77903	1.15793	113.484
21X1	67.3	2.4	36224.4	36025.4	36455.2	36337.4	33025.9	35057.8	35521	1321.25	3.71963	2.77469	1.15612	113.219
22X1	34.6	2.43519	29675.1	30975.1	29985.1	29697	29633.1	29655.1	29936.8	524.972	1.7536	1.8911	0.776572	63.1677
23X1	67.7	2.4	34443.4	34356.4	34521	34432.1	34613.3	34453.6	34470	87.6969	0.254416	2.60838	1.08683	103.284
24X1	52.1	2.37719	35998.2	35795.5	35268.9	35448.4	35955.5	35934.6	35733.5	303.569	0.849536	2.80831	1.18136	117.499
24X1 48.0mg	48.8	2.41485	35443.6	35540.4	35850.4	35353.3	35821.6	35330.1	35556.6	229.001	0.644048	2.78031	1.15134	112.17
31X1	34.6	2.39308	35968.3	35964.3	35977	35764.5	35556.7	35778.1	35834.8	167.517	0.46747	2.82434	1.18021	116.936
31X1 58.8mg	58.8	2.40409	36171.2	36155.4	36567.2	35481.2	34981.2	36174.1	35921.7	578.934	1.61165	2.83809	1.18053	116.714
31X11	48.5	2.39506	35611.2	36230.2	36045	36021.1	36132.8	36112.5	36025.5	215.884	0.599253	2.8545	1.19183	118.617
33X1	57.9	2.4125	35183	35002	35113.4	35122.5	34993.1	35173.2	35097.9	82.3861	0.234733	2.70773	1.12238	108.042
34X1	34.3	2.40702	35425.4	35321.3	35426.3	35356.3	35354.9	35626.6	35418.5	110.25	0.311279	2.75846	1.14601	111.578
36X1	34.6	2.42807	34759.4	34658.4	34722.4	34750	34698.3	34786.3	34729.1	46.0842	0.132696	2.64939	1.09115	103.266
41X11	48	2.38017	25916.7	25920.1	29915.5	28999.8	27922.5	27918.7	27765.6	1613.55	5.81133	1.54756	0.650188	50.1857
42X11	48.6	2.4	32001.2	32002.5	33301.6	32601.9	33701.8	32941.3	32758.4	691.05	2.10954	2.33756	0.973984	87.9639
43X1	58	2.41667	32151.6	32332	32160	32059.2	32149	32153.3	32167.5	89.0417	0.276806	2.24407	0.92858	81.7828
44X1	34	2.39296	34529.7	34500.2	34321.7	34525.6	34535.7	34499.3	34485.4	81.6316	0.236714	2.61082	1.09104	104.035
45X12	506.7	2.4	35902.2	36901.6	37967.5	36439.3	37750.1	37902	37143.8	862.264	2.32142	3.03145	1.26311	129.347
110X1	33.3	2.35752	29125.2	29120	29226.6	29335.2	29200	30120.2	29354.5	383.267	1.30565	1.79898	0.763079	62.8682
111X11	533.2	2.4	36181.4	36111.1	36134.5	36177.2	36094.2	36189.2	36147.9	40.2589	0.111373	2.87388	1.19745	119.336
112X1	34.2	2.37913	34194	34194	34194	34194	34194	34194	34194	0	0	2.56472	1.07801	102.517
113X1	34.6	2.42807	35476.8	35443.2	35470.9	35469.7	35434.8	35412.8	35451.4	25.2707	0.0712829	2.76367	1.13821	109.961
ARTESUNATE											0.896337
grad, (M)	502
int, (C)	52.65
Conc of std	1.09
peak of std	556.596
Sample ID	Actual mass (mg)	Conc.(mg/ml)	AUC						Average	SD	RSD	FACTOR	% recovery
			1	2	3	4	5	6
44Y12	59.6	0.986102	499.592	502.627	500.621	499.889	500.026	499.526	500.38	1.16815	0.233452	0.891893	90.4463
42Y12	60.2	0.999668	518.298	518.231	518.361	518.264	518.126	518.026	518.218	0.122083	0.0235583	0.927425	92.7733
24Y13	27.9	1.0116	548.023	548.135	548.124	548.222	548.056	548.112	548.112	0.0691096	0.0126087	0.986977	97.5657
41Y12	60.1	0.993717	485.605	485.641	486.255	485.562	484.565	487.916	485.924	1.11682	0.229835	0.863095	86.8553
4Y13	27.9	0.998926	527.905	527.9	527.895	527.8	526.936	528.775	527.868	0.582917	0.110429	0.94665	94.7668
34Y13	27.8	1.00688	546.013	546.03	545.988	547.126	546.255	546.003	546.236	0.447245	0.0818776	0.983238	97.6518
43Y12	60.8	1.01249	450.379	450.125	450.401	449.999	450.241	450.128	450.212	0.157788	0.0350474	0.791957	78.2188
31Y12	60.4	1.00075	499.42	500.011	499.515	499.41	499.42	499.712	499.581	0.239692	0.0479786	0.890302	88.9638
32Y13	27.9	1.01899	554.531	554.486	554.532	554.342	554.621	554.601	554.519	0.0997598	0.0179903	0.999739	98.1106
DIHYDROARTEMISININ											0.0880863
grad, (M)	410.1
int, (C)	31.35
Conc of std	1.05
peak of std	443.409
Sample ID	Actual mass (mg)	Conc.(mg/ml)	AUC						Average	SD	RSD	FACTOR	% recovery
			1	2	3	4	5	6
11Z3	131	1.00711	439.395	439.39	438.394	437.325	439.398	439.015	438.819	0.829905	0.189122	0.993585	98.657
12Z3	130	0.992556	375.25	385.254	378.253	395.233	379.29	380.25	382.255	7.14574	1.86936	0.855657	86.2075
14Z3	129.9	0.999231	314.006	324.011	320.211	314.021	324.236	322.047	319.755	4.68146	1.46407	0.703256	70.3797
16Z1	139.4	1.00036	433.505	428.501	438.505	428.5	428.505	429.505	431.17	4.08364	0.947105	0.974933	97.4584
17Z1	139.9	1.00593	378.86	388.85	379.022	378.053	388.223	385.234	383.04	4.97855	1.29975	0.857572	85.2515
26Z1	137.7	0.998369	450.436	455.436	455.43	455.003	459.436	445.432	453.529	4.88745	1.07765	1.02945	103.114
27Z1	140.6	1.00662	407.526	411.52	397.115	388.522	400.126	357.523	393.722	19.4794	4.94749	0.883619	87.7805
32Z3	128.7	1.00195	323.142	329.141	334.142	333.143	344.103	323.142	331.136	7.9119	2.38932	0.731006	72.9586
33Z3	130.4	0.999617	318.28	318.214	328.28	319.28	318.211	320.325	320.432	3.93478	1.22796	0.704906	70.5176
37Z1	138	0.995671	494.304	424.3	439.302	424.302	454.302	424.304	443.469	27.6444	6.23368	1.00492	100.929
41Z3	129.5	0.996154	328.254	338.568	340.251	328.254	328.222	348.258	335.301	8.39626	2.50409	0.741164	74.4026
42Z5	128.9	0.996521	390.999	387.129	386.911	376.211	390.922	390.21	387.064	5.62272	1.45266	0.867383	87.0411
43Z3	129.8	1.00077	310.814	332.814	330.005	322.222	324.834	310.8	321.915	9.37655	2.91274	0.708521	70.7976
44Z3	131.3	1.00748	399.867	402.86	395.222	389.113	399.8	389.106	395.995	5.86547	1.4812	0.88916	88.2558
1SZ1	159.8	1.0001	241.983	241.683	242.703	242.403	242.103	241.683	242.093	0.403995	0.166876	0.513881	51.3828
13Z1	160.5	1.00166	264.643	263.943	264.953	264.247	264.643	264.963	264.565	0.402274	0.152051	0.568679	56.7734
12Z1	166.3	1.0004	246.936	246.946	246.896	247.006	246.256	247.036	246.846	0.293394	0.118857	0.525472	52.5261
14Z1	161.6	0.997839	283.581	283.091	283.251	283.581	283.961	283.588	283.509	0.304031	0.107239	0.614871	61.6203
21Z1	163.5	1.00092	263.107	263.17	263.231	262.987	263.617	262.997	263.185	0.232205	0.0882289	0.565314	56.4795
22Z1	164	1.00296	264.553	264.551	264.552	264.623	264.255	264.893	264.571	0.203633	0.0769672	0.568692	56.7016
23Z1	162.2	1.00402	255.554	255.644	256.254	254.924	255.552	254.994	255.487	0.486145	0.190281	0.546543	54.4353
24Z1	161.2	0.993222	245.215	245.015	245.015	245.255	245.655	245.525	245.28	0.26302	0.107232	0.521654	52.5214
25Z1	160.4	1.00021	241.683	241.523	241.333	241.653	241.681	241.663	241.589	0.139114	0.0575829	0.512653	51.2547
34Z1	160.1	0.999792	241.683	242.523	241.687	241.884	242.262	241.946	241.997	0.333847	0.137955	0.513649	51.3756
35Z1	162.9	1.00298	244.562	244.76	244.562	244.853	243.992	244.426	244.526	0.303164	0.12398	0.519814	51.8272
45Z1	159	1.002	243.863	243.683	243.681	243.752	243.525	243.548	243.675	0.126438	0.0518878	0.51774	51.6709
46Z1	165.7	0.997292	243.51	243.752	244.01	243.874	243.511	243.521	243.696	0.215841	0.0885695	0.517792	51.9198
											1.16533
QUININE
10mg/ml	grad, (M)	20180
30mg/ml	inte, ( C)	162.9
300mg/ml
Sample ID	Actual volume (mL)	Actual mass contained (mg)	Conc.(mg/ml)	AUC						Average	SD	RSD	FACTOR	% recovery
				1	2	3	4	5	6
11V5	0.5	5	0.5	11215.9	11232.9	11216.6	11222.9	11223.4	11305.9	11236.3	34.6581	0.308449	0.54873	109.746
12V5	0.5	5	0.5	12445.5	12037.8	12211.9	12305.5	12400.5	12127.8	12254.8	158.255	1.29137	0.599204	119.841
13V5	0.5	5	0.5	11099.5	11528.6	11535.3	11439.3	11502.6	11399.6	11417.5	164.549	1.4412	0.55771	111.542
41Q6	0.166667	5	0.5	10105.4	10125.1	11000.4	10198.5	10122.3	11010	10426.9	449.066	4.30678	0.508625	101.725
42Q6	0.166667	5	0.5	5452.46	6552.45	6052.95	5552.6	5488.47	5635.46	5789.06	432.567	7.47215	0.278799	55.7598
43Q6	0.166667	5	0.5	10105.4	9203.71	9987.81	10105.4	10110.4	10120.1	9938.8	363.481	3.65719	0.484435	96.887
4V5	0.5	5	0.5	11393.1	11848.7	11346.5	11489.7	11367.5	11540.7	11497.7	187.547	1.63117	0.561685	112.337
41R8	0.0166667	5	0.5	30032.3	29590.6	29666.3	28939.8	29620.6	29523.6	29562.2	353.531	1.19589	1.45685	291.371
42R4	0.25	5	0.5	15602.3	15335	15555.6	15021.4	15549.9	15435.9	15416.7	216.697	1.4056	0.755886	151.177
43R4	0.25	5	0.5	15975.1	16383.2	15943.1	15683.1	1.5􀀛􀀓51e4	15385.4	15874	370.626	2.3348	0.778547	155.709
31Q6	0.166667	5	0.5	11326.7	11292.2	11300.1	11301.7	11283.7	1.1􀀕􀀙6􀀜e4	11300.9	16.1125	0.142577	0.551932	110.386
32Q6	0.166667	5	0.5	11331	11320	11292.2	11299	11302.5	11305.6	11308.4	14.4137	0.12746	0.552303	110.461
33Q6	0.166667	5	0.5	12387.8	12565.4	12558.4	12336.5	12530.2	12500.4	12479.8	95.3611	0.764125	0.610351	122.07
												2.00606
Sulfadoxine
grad, (M)	16929
inte, ( C)	4894
Conc of std	1.0956
peak of std	23656.4
ID	mass taken (mg)	Concentration (mg/ml)	Peak Area						Average	SD	RSD	Factor	% Recovery
	Sulfadoxine	Sulfadoxine	Sulfadoxine	Sulfadoxine	Sulfadoxine	Sulfadoxine	Sulfadoxine	Sulfadoxine	Sulfadoxine	Sulfadoxine	Sulfadoxine	Sulfadoxine	Sulfadoxine
15Z1	20.8	1.0848	20634.1	20630	20629.9	20631.2	20631.8	20630.9	20631.3	1.54326	0.00748021	0.929607	85.6937
11P10	13	1.09742	19508.6	19621.4	19654.7	18965.9	18899.8	19865.3	19419.3	394.614	2.03207	0.858012	78.1847
11P2	14	1.07725	20161.7	20987.7	21352.7	20658.7	20543.7	21141.7	20807.7	435.934	2.09506	0.940026	87.2613
12P2	14.6	1.11467	17531.9	17235.4	18523.4	16542.9	17231.2	17652.9	17453	650.656	3.72806	0.74186	66.554
12Z1	22.7	1.13796	20686.3	20754.2	21100.1	20713.2	21032.1	20698.7	20830.8	184.971	0.887972	0.941389	82.7261
13Z1	21.4	1.11296	20710.7	20985.7	21255.7	21542.7	20254.6	21325.6	21012.5	470.001	2.23677	0.952124	85.5487
14P10	13.6	1.11805	20552	21245	20642.3	21542.3	21324	20237.8	20923.9	516.516	2.46855	0.94689	84.691
14P2	14.9	1.1458	20351.1	20653.1	21254.7	20654.2	21100.2	20351.1	20727.4	377.123	1.81944	0.935283	81.627
14Z1	21	1.08058	19361.9	19425.6	18978.9	19687.4	19875.4	18799.8	19354.8	408.91	2.1127	0.854205	79.0506
16P10	13.4	1.11185	20230.5	20263.1	20132.5	21132.1	21432.1	20021.3	20535.3	592.26	2.88411	0.923933	83.0988
21P15	14.8	1.16078	20920.3	21324.1	20245.7	21654.2	21423.5	20542.3	21018.3	546.838	2.60172	0.952469	82.0539
21P2	13.6	1.05003	18472.7	18564.7	18598.7	18548.7	18989.3	18589.7	18627.3	182.906	0.981926	0.811229	77.2577
21Z1	22.3	1.13764	19780.3	19654.7	19998.7	18965.9	19798.7	19900.1	19683.1	370.05	1.88004	0.873594	76.7901
22P2	14.9	1.1381	20625.9	20521.3	20542.5	21320.1	21002.1	21214.1	20871	354.082	1.69653	0.943765	82.9247
23P2	13	1.03635	21236.5	21365.8	21987.5	22258.1	21986.5	21296.5	21688.5	439.261	2.02532	0.992054	95.7256
23Z1	20.3	1.04715	20729.7	20231.5	21020.1	21200.1	20652.3	21002.1	20806	346.152	1.66371	0.939924	89.7604
24Y13	14.1	1.11322	18495.1	18395.2	18320.1	19032.1	18658.9	18098.7	18500	320.248	1.73107	0.803711	72.1972
24Z1	20.6	1.05771	19760.4	19562.4	18756.2	19231.1	18754.2	18798.8	19143.9	443.642	2.31741	0.841742	79.5814
25Z1	20.9	1.08605	20708.3	20897.5	21032.1	20800.1	20715.9	20802.3	20826	122.309	0.587288	0.941109	86.6541
31P10	13	1.09244	20105.4	20201.4	20198.7	21002.3	20109.8	20111.3	20288.2	352.709	1.7385	0.909336	83.2392
31P2	15.3	1.17367	24473.9	24321.4	23215.9	24325.6	25213	23654.1	24200.7	692.555	2.86172	1.14045	97.1692
31Y12	26.1	1.0811	20705	20698.7	20723.6	20801.1	20713.2	20790.2	20738.6	45.0776	0.21736	0.935946	86.5732
32P10	13.3	1.12807	20179.1	20201.1	20212.1	20190.1	20109.5	21001.2	20315.5	337.855	1.66304	0.910953	80.7529
32P2	14.4	1.09373	20647.7	21021.1	20541.2	20124.7	21200.1	20512.4	20674.5	385.598	1.86509	0.93216	85.2279
32Y13	14	1.08242	17531.9	16253.2	16549.8	17654.9	18421.9	17321.9	17288.9	786.985	4.55196	0.732172	67.6422
33P10	13.7	1.12498	20156.4	20254.1	21022.1	21021.3	20162.1	20312.4	20488.1	417.465	2.0376	0.921145	81.8811
33Y13	14.2	1.12609	15358.9	15653.2	15032.1	15854.1	15214.5	15336.5	15408.2	298.461	1.93702	0.621077	55.1534
34Y13	14	1.07411	18358.9	17548.9	19654.1	18214.2	18521.4	17458.9	18292.7	795.578	4.34915	0.791466	73.6855
34Z1	21.1	1.09804	20766.2	20698.5	20796.5	20805.6	20732.5	20770.1	20761.6	40.19	0.193579	0.937301	85.361
35P2	14.2	1.08896	14495.1	14325.1	15214.2	14236.5	15214.2	14154.7	14606.6	483.987	3.31347	0.573728	52.686
35Z1	21.5	1.10313	20730.2	20731.2	20735.6	20767.5	20801.2	20756.4	20753.7	27.7131	0.133534	0.936835	84.9252
37P15	14.7	1.1413	18942.4	18125.4	18365.4	18412.3	18236.5	19012.1	18515.7	372.036	2.0093	0.804636	70.5014
38P15	14.4	1.09389	21854.4	21946.5	21902.4	21799.4	21901.2	21864.5	21878.1	50.4836	0.23075	1.00325	91.714
41P2	14.5	1.11521	21236.5	21132.5	22014.1	22548.7	21122.8	22548.1	21767.1	690.108	3.17041	0.996699	89.373
41Y12	26.9	1.11194	21448.6	21252.3	21542.5	21465.6	21425.6	21532.6	21444.5	105.001	0.489638	0.977644	87.9225
42P2	14.2	1.10043	13912.6	13365.6	13654.6	13258.7	14120.1	13899.7	13701.9	337.69	2.46455	0.520284	47.2799
42Y12	26.7	1.10844	21463.8	21496.5	21568.8	21496.5	21568.8	21498.5	21515.5	43.2797	0.201156	0.981835	88.5784
43Y12	25.9	1.07827	20495.2	21024.1	20524.8	21320.1	20510.1	20510.2	20730.7	354.577	1.71039	0.93548	86.7577
44P2	13.9	1.06808	20270.7	20296.8	20302.5	20298.5	20298.7	20298.7	20294.3	11.7201	0.0577508	0.9097	85.1715
44Y12	25.4	1.05063	20538.4	21022.4	20499.8	21200.4	20329.8	22145.1	20956	671.228	3.20304	0.948785	90.3064
45P2	14	1.06707	20225.1	20252.3	20236.9	20298.1	20356.8	20243.2	20268.7	49.9147	0.246264	0.908189	85.1103
45Z1	20.5	1.07657	20765.8	20854.8	20689.7	21023.8	21025.4	20658.9	20836.4	160.742	0.771448	0.941721	87.4744
46Z1	22.9	1.14856	19471	19542.3	19532.4	19498.7	19510.2	19496.5	19508.5	25.9339	0.132936	0.863283	75.1622
48P5	13.6	1.09997	20249.8	20365.8	21523.4	21102.1	20654.1	20365.7	20710.2	503.445	2.43091	0.934264	84.9356
4Y13	13.9	1.08441	20945	20876.5	21002.1	21987	21254.2	20879.8	21157.4	429.606	2.03052	0.960685	88.5903
											1.77263
Pyrimethamine
grad, (M)	16600
inte, ( C)	948.09
Conc of std	0.0553
peak of std	1867.89
ID	mass taken (mg)	Concentration (mg/ml)	Peak Area						Average	SD	RSD	FACTOR	% Recovery
	13	0.052	1795.08	1795.08	1795.08	1795.37	1795.05	1795.66	1795.22	0.245856	0.013695	0.0510318	98.1382
15Z1	20.8	0.0542401	1795.08	1795.08	1795.08	1795.37	1795.05	1795.66	1795.22	0.245856	0.013695	0.0510318	94.0851
11P10	13	0.0548708	1787.45	1787.5	1787.5	1787.45	1787.48	1787.47	1787.47	0.0229188	0.00128219	0.0505653	92.1534
11P2	14	0.0538627	1970.99	1970.93	1970.75	1970.92	1970.33	1970.36	1970.71	0.296972	0.0150693	0.0616037	114.372
12P2	14.6	0.0557337	1648.08	1648.19	1648.12	1648.04	1648.02	1648.07	1648.09	0.0603108	0.00365944	0.0421685	75.6607
12Z1	22.7	0.0568979	1872.91	1872.91	1872.9	1872.89	1872.91	1872.9	1872.9	0.00839521	0.000448246	0.0557117	97.9151
13Z1	21.4	0.055648	1786.65	1786.65	1786.24	1786.52	1786.71	1786.52	1786.55	0.171272	0.00958673	0.0505096	90.7663
14P10	13.6	0.0559027	1968.89	1968.75	1968.79	1968.75	1968.71	1968.75	1968.77	0.0597295	0.00303384	0.0614869	109.989
14P2	14.9	0.0572901	1827.84	1827.89	1827.76	1827.87	1827.8	1827.84	1827.83	0.0476607	0.0026075	0.0529965	92.5056
14Z1	21	0.054029	1899.99	1899.97	1899.89	1899.93	1899.9	1899.98	1899.94	0.0407657	0.00214563	0.0573404	106.129
16P10	13.4	0.0555924	1794.38	1794.25	1794.24	1794.21	1794.19	1794.15	1794.24	0.0778294	0.00433774	0.0509728	91.6901
21P15	14.8	0.0580392	1843.36	1843.21	1843.24	1843.27	1843.21	1843.22	1843.25	0.0570423	0.00309466	0.0539253	92.9119
21P2	13.6	0.0525015	1721.61	1721.7	1721.69	1721.63	1721.69	1721.63	1721.66	0.0384195	0.00223154	0.0466005	88.7603
21Z1	22.3	0.056882	1941.44	1941.46	1941.4	1941.5	1941.43	1941.5	1941.45	0.0400987	0.0020654	0.0598412	105.202
22P2	14.9	0.056905	1548.06	1548.09	1548.06	1548.06	1548.11	1548.03	1548.07	0.0282953	0.00182778	0.0361434	63.5154
23P2	13	0.0518176	1994.39	1994.4	1994.34	1994.4	1994.37	1994.38	1994.38	0.0233987	0.00117323	0.0630295	121.637
23Z1	20.3	0.0523574	1817.43	1817.33	1817.33	1817.35	1817.33	1817.24	1817.33	0.0630936	0.00347177	0.0523641	100.013
24Y13	14.1	0.0556608	1788.9	1788.89	1788.8	1788.89	1788.8	1788.89	1788.86	0.0452396	0.00252896	0.0506489	90.9955
24Z1	20.6	0.0528856	1778.13	1778.17	1778.19	1778.12	1778.23	1778.21	1778.17	0.0443623	0.00249482	0.0500051	94.5533
25Z1	20.9	0.0543026	1756.35	1756.34	1756.34	1756.35	1756.4	1756.36	1756.36	0.0226531	0.00128978	0.0486907	89.6654
31P10	13	0.0546218	1698.94	1698.94	1698.9	1698.9	1698.95	1698.95	1698.93	0.0246065	0.00144835	0.0452313	82.8081
31P2	15.3	0.0586836	1894.41	1894.33	1894.33	1894.55	1894.36	1894.41	1894.4	0.0860616	0.00454296	0.0570065	97.142
31Y12	26.1	0.0540552	1933.75	1933.76	1933.75	1933.76	1933.76	1933.7	1933.75	0.0232234	0.00120095	0.059377	109.845
32P10	13.3	0.0564037	1827.8	1827.81	1827.82	1827.81	1827.81	1827.79	1827.81	0.010441	0.000571231	0.052995	93.9566
32P2	14.4	0.0546863	1825.52	1825.41	1825.34	1825.42	1825.33	1825.33	1825.39	0.0758402	0.00415474	0.0528495	96.6411
32Y13	14	0.0541209	1648.08	1648.05	1648.1	1648.08	1648.06	1648.07	1648.07	0.0175667	0.00106589	0.0421677	77.9139
33P10	13.7	0.056249	1763.95	1763.85	1763.81	1763.79	1763.85	1763.8	1763.84	0.0564435	0.00320003	0.0491417	87.3646
33Y13	14.2	0.0563045	1375.22	1375.21	1375.3	1375.21	1375.24	1375.23	1375.23	0.0317999	0.00231232	0.0257316	45.7008
34Y13	14	0.0537057	1575.22	1575.15	1575.17	1575.2	1575.15	1575.15	1575.17	0.0292877	0.00185933	0.0377762	70.3393
34Z1	21.1	0.0549022	1844.78	1844.77	1844.77	1844.73	1844.8	1844.73	1844.76	0.0292082	0.0015833	0.0540164	98.3867
35P2	14.3	0.0548313	1388.9	1388.87	1388.71	1388.81	1388.71	1388.89	1388.81	0.0841812	0.00606138	0.0265496	48.4205
35Z1	21.5	0.0551565	1843.91	1843.99	1844	1843.93	1843.9	1843.9	1843.94	0.0454882	0.0024669	0.0539669	97.8432
37P15	14.7	0.0570652	1689.9	1689.89	1689.79	1689.79	1689.89	1689.8	1689.84	0.0545199	0.00322633	0.0446838	78.3031
38P15	14.4	0.0546946	1880.35	1880.32	1880.35	1880.33	1880.34	1880.35	1880.34	0.0102845	0.000546947	0.0561597	102.679
41P2	14.5	0.0557607	1994.39	1994.37	1994.26	1994.25	1994.37	1994.3	1994.32	0.0580239	0.00290946	0.063026	113.03
41Y12	26.9	0.0555969	1887.02	1887.01	1887.02	1887.03	1887.03	1887.03	1887.02	0.00612722	0.000324703	0.0565623	101.736
42P2	14.2	0.0550217	1411.27	1411.23	1411.24	1411.29	1411.3	1411.28	1411.27	0.0277319	0.00196503	0.0279022	50.7113
42Y12	26.7	0.0554218	2018.77	2018.74	2018.76	2018.76	2018.78	2018.77	2018.76	0.0143241	0.000709548	0.0644984	116.377
43Y12	25.9	0.0539134	1939.71	1939.7	1939.73	1939.7	1939.71	1939.72	1939.71	0.0107068	0.000551977	0.0597362	110.8
44P2	13.9	0.053404	1851.29	1851.29	1851.29	1851.29	1851.27	1851.29	1851.29	0.00823214	0.000444672	0.0544093	101.882
44Y12	25.4	0.0525314	1989.96	1989.86	1989.9	1989.86	1989.88	1989.85	1989.89	0.0420094	0.00211115	0.0627587	119.469
45P2	14	0.0533537	1908.49	1908.46	1908.5	1908.5	1908.5	1908.48	1908.49	0.0163658	0.000857527	0.0578552	108.437
45Z1	20.5	0.0538284	1867.14	1867.17	1867.17	1867.13	1867.12	1867.15	1867.15	0.0196601	0.00105295	0.0553648	102.854
46Z1	22.9	0.057428	1888	1888.01	1888	1888	1888	1888	1888.01	0.00237626	0.000125861	0.0566214	98.5954
48P5	13.6	0.0549984	1949.54	1949.55	1949.42	1949.4	1949.53	1949.42	1949.47	0.0671254	0.00344325	0.0603244	109.684
4Y13	13.9	0.0542206	1831.74	1831.73	1831.75	1831.66	1831.65	1831.73	1831.71	0.042184	0.00230299	0.05323	98.173
											0.0030604
	ATS
	ID	Actual volume pipetted (ml)	Conc.	Peak Area (AUC)						Average	SD	RSD%
			(mg/ml)	1	2	3	4	5	6	AUC
	1	0.7	0.706	403.4	403.3	402.9	403.5	403.5	403.5	403.39	0.22	0.055
	2	0.8	0.807	455.9	455.8	454.9	455.9	455	455.9	455.646	0.47	0.103
	3	0.9	0.908	515.8	515.4	515.2	515.4	515.2	515.2	515.396	0.21	0.041
	4	1	1.009	570.2	569.9	570.2	570.3	570.3	569.9	570.194	0.17	0.031
	5	1.2	1.21	640	640	640.1	640	639.9	640	640.063	0.05	0.008
	6	1.3	1.311	714.2	714.2	714.1	714.2	714.2	713.9	714.169	0.09	0.012
	7	1.4	1.412	767.3	767.5	767.3	767.2	768	767.3	767.485	0.26	0.034
	ATM
	ID	Actual volume pipetted (ml)	Conc.	Peak Area (AUC)						Average	SD	RSD
			(mg/ml)	1	2	3	4	5	6	AUC
	1	0.28	0.2797	121	120.5	130.2	122.5	120.5	120.2	122.8	3.88	3.16
	2	0.32	0.3168	134.4	133.8	135.3	130.5	129	130.8	131.9	2.56	1.94
	3	0.36	0.3564	136	138.7	138	142.9	140	131	138.1	4.04	2.92
	4	0.4	0.396	145.2	143.8	146.1	144.3	145.8	144.3	144.9	0.93	0.64
	5	0.44	0.4356	142	155.2	151.6	150.1	150.2	150.9	150	4.33	2.88
	6	0.48	0.4752	158.4	158.6	159.1	157.4	158.5	158.3	158.4	0.55	0.34
	7	0.52	0.5148	166.6	167.2	165.3	167.6	166.2	169.6	167.2	1.45	0.88
	LUM
	ID	Actual volume pipetted (ml)	Conc.	Peak Area (AUC)						Average	SD	%
			mg/ml	1	2	3	4	5	6	AUC		SD
	1	0.28	1.6782	28344	28337	28093	28315	28297	28090	28226	121	0.4
	2	0.32	1.9008	30243	30245	30685	30544	30345	30262	30416	185	0.6
	3	0.36	2.1384	32159	32131	30909	32160	32122	32091	31883	500	1.6
	4	0.4	2.376	33503	33500	32033	33493	33502	33541	33214	602	1.8
	5	0.44	2.6136	35452	35404	33385	35462	35391	35460	35020	836	2.4
	6	0.48	2.8512	36537	36533	34161	36512	36334	36537	36015	954	2.7
	7	0.52	3.0888	37822	37848	36892	37805	37843	37867	37651	386	1
	DHA
	ID	Actual Volume pipetted (mL)	Conc.	Peak Area (AUC)						Average	SD	RSD
			(mg/mL)	1	2	3	4	5	6	AUC
	1	1.4	0.7014	328.6	328.6	326.6	328.6	329.1	325.6	327.827	1.4	0.428
	2	1.6	0.8016	355.2	355.2	358.2	357.2	358.2	354.2	356.346	1.72	0.484
	3	1.8	0.9018	393.3	391.5	394.3	390	390.3	390.8	391.702	1.74	0.445
	4	2	1.002	440.1	439.1	441.1	440.1	441.1	439.1	440.062	0.89	0.201
	5	2.2	1.1022	486.6	485.6	488	485.5	485.6	484.6	486.007	1.17	0.24
	6	2.4	1.2024	530.8	531	530.9	531.9	529.9	530.9	530.887	0.63	0.119
	7	2.6	1.3026	564.6	561	563.6	563.5	564.6	564.6	563.634	1.39	0.246
	QN
		Actual volume pipetted (mL)	Conc.	Peak area (AUC)						Average AUC	SD	RSD
			mg/mL
	ID			1	2	3	4	5	6
	1	3.5	0.3542	7183	7178	7173	7173	7178	7178	7177	3.95	0.06
	2	4	0.4048	8375	8416	8369	8445	8445	8374	8404	36.2	0.43
	3	4.5	0.4554	9453	9433	9390	9445	9333	9463	9413	49.3	0.52
	4	5	0.506	10301	10471	10257	10309	10335	10470	10368	97.4	0.94
	5	5.5	0.5566	11665	11450	11665	11664	11507	11445	11546	110.8	0.96
	6	6	0.6072	12185	12348	12185	12329	12479	12312	12331	104.7	0.85
	7	6.5	0.6578	13346	13364	13202	13439	13489	13398	13378	109.1	0.82
	SULF
	ID	Actual volume pipetted	Conc. (mg/mL)	Peak Area (AUC)						Average	SD	SD%
		(mL)		1	2	3	4	5	6	AUC
	1	1.6	0.7968	18728	18765	18756	18753	18785	18720	18751	24.2	0.13
	2	1.8	0.8964	19558	19566	19530	19585	19569	19533	19557	21.6	0.11
	3	2.2	1.0956	23670	23660	23657	23650	23653	23650	23656	7.71	0.03
	4	3.8	1.8924	36670	36665	36666	36663	36664	36662	36665	2.9	0.01
	5	4.2	2.0916	40433	40426	40430	40442	40449	40427	40434	9.3	0.02
	6	5	2.49	47100	47113	47112	47112	47110	47111	47111	2.6	0.01
	PYR
	ID	Actual	Conc. (mg/mL)	Peak Area (AUC)						Average	SD	RSD
		volume pipetted (mL)		1	2	3	4	5	6	AUC
	1	0.08	0.0402	1624	1624	1624	1624	1624	1624	1625	0	0
	2	0.1	0.0503	1777	1777	1777	1777	1777	1727	1769	20.4	1.15
	3	0.11	0.0553	1868	1868	1868	1868	1868	1868	1868	0	0
	4	0.12	0.0604	1960	1960	1960	1960	1960	1960	1960	0	0
	5	0.13	0.0654	2024	2024	2024	2024	2024	2024	2024	0	0
	6	0.15	0.0743	2185	2185	2185	2185	2185	2185	2185	0	0
